# Supplementary material for: Antiparasitic Activity of Tea Tree Oil (TTO) and Its Components against Medically Important Ectoparasites: A Systematic Review
Source: Pharmaceutics. 2022 Jul 29;14(8):1587. doi: 10.3390/pharmaceutics14081587 (PMC9416580; doi:10.3390/pharmaceutics14081587)
Supplement: Supplementary file 1 [file pharmaceutics-14-01587-s001.zip]

Archive with 1 entries (1 files):
- pharmaceutics-1714409-supplementary.pdf
